# Supplementary material for: Assessing the toxicological effects of exposure to polyethylene terephthalate on hepatocellular carcinoma: insights from network toxicology, molecular docking, molecular dynamics, and experimental validation
Source: Front Pharmacol. 2026 Apr 22;17:1772751. doi: 10.3389/fphar.2026.1772751 (PMC13143728; doi:10.3389/fphar.2026.1772751)
Supplement: Supplementary file 1 [file Table2.xlsx]

## Sheet: MASLD
Fig 11 G	Hep3B	PLK1	Control	PET 10 μg/ml	PET 50 μg/ml	PET 100 μg/ml
			92	155	197	202
			103	165	188	189
			105	146	211	201
		CCNA2	Control	PET 10 μg/ml	PET 50 μg/ml	PET 100 μg/ml
			91	98	158	188
			110	122	168	155
			106	127	147	179
		CDC25C	Control	PET 10 μg/ml	PET 50 μg/ml	PET 100 μg/ml
			93	98	167	199
			103	122	145	177
			104	115	158	222
	HepG2	PLK1	Control	PET 10 μg/ml	PET 50 μg/ml	PET 100 μg/ml
			95	105	166	170
			112	130	135	152
			93	122	151	161
		CCNA2	Control	PET 10 μg/ml	PET 50 μg/ml	PET 100 μg/ml
			91	99	148	177
			110	130	175	148
			106	133	155	171
		CDC25C	Control	PET 10 μg/ml	PET 50 μg/ml	PET 100 μg/ml
			93	98	167	199
			103	122	145	177
			104	115	158	222
